# Supplementary material for: Homologous Recombination within Large Chromosomal Regions Facilitates Acquisition of β-Lactam and Vancomycin Resistance in Enterococcus faecium
Source: Antimicrob Agents Chemother. 2016 Sep 23;60(10):5777–86. doi: 10.1128/AAC.00488-16 (PMC5038250; doi:10.1128/AAC.00488-16)
Supplement: Supplemental material [file AAC.00488-16_zac010165544sd3.xlsx]

## Sheet: A) C68 pLRM23
Putativee C68 pLRM plasmid genes
Sequence Name	Name	Maximum	Minimum	Length	Direction
C68-unitig_4|quiver	unnamed protein product CDS	152454	151855	600	forward
C68-unitig_4|quiver	Type I restriction-modification system, specificity subunit S (EC 3.1.21.3) CDS	40352	39789	564	reverse
C68-unitig_4|quiver	Two-component sensor kinase YesM (EC 2.7.3.-) CDS	4712	3138	1575	forward
C68-unitig_4|quiver	Two-component sensor kinase YesM (EC 2.7.3.-) CDS	221881	220307	1575	forward
C68-unitig_4|quiver	Two-component response regulator VncR CDS	204834	204181	654	reverse
C68-unitig_4|quiver	Transposase, IS204/IS1001/IS1096/IS1165 CDS	7075	5801	1275	reverse
C68-unitig_4|quiver	Transposase, IS204/IS1001/IS1096/IS1165 CDS	206396	205122	1275	forward
C68-unitig_4|quiver	Transposase, IS204/IS1001/IS1096/IS1165 CDS	224244	222970	1275	reverse
C68-unitig_4|quiver	transposase, IS200 family CDS	162766	162311	456	forward
C68-unitig_4|quiver	Transposase, mutator type CDS	197494	197117	378	reverse
C68-unitig_4|quiver	Transposase, mutator type CDS	21084	20932	153	reverse
C68-unitig_4|quiver	Transposase IS200-like CDS	32826	32422	405	reverse
C68-unitig_4|quiver	Transposase IS200-like CDS	77123	76719	405	reverse
C68-unitig_4|quiver	Transposase IS200-like CDS	184938	184534	405	forward
C68-unitig_4|quiver	Transposase IS200-like CDS	199742	199338	405	forward
C68-unitig_4|quiver	Transposase CDS	150066	149887	180	reverse
C68-unitig_4|quiver	transposase (25) CDS	78914	77490	1425	forward
C68-unitig_4|quiver	thioredoxin family protein CDS	27073	26531	543	reverse
C68-unitig_4|quiver	thioredoxin family protein CDS	26375	26001	375	reverse
C68-unitig_4|quiver	Tagatose 1,6-bisphosphate aldolase (EC 4.1.2.40) CDS	178403	177408	996	reverse
C68-unitig_4|quiver	Sucrose-6-phosphate hydrolase (EC 3.2.1.B3) CDS	159508	158069	1440	forward
C68-unitig_4|quiver	Sucrose-6-phosphate hydrolase (EC 3.2.1.B3) CDS	189081	187741	1341	reverse
C68-unitig_4|quiver	Sucrose operon repressor ScrR, LacI family CDS	160472	159510	963	forward
C68-unitig_4|quiver	Sortase A, LPXTG specific CDS	102371	101619	753	forward
C68-unitig_4|quiver	Sortase A, LPXTG specific CDS	99575	98901	675	forward
C68-unitig_4|quiver	site-specific recombinase, resolvase family CDS	163582	163352	231	reverse
C68-unitig_4|quiver	Single-stranded DNA-binding protein CDS	134488	134183	306	forward
C68-unitig_4|quiver	Single-stranded DNA-binding protein CDS	134134	134003	132	forward
C68-unitig_4|quiver	Sialic acid utilization regulator, RpiR family CDS	164630	163812	819	reverse
C68-unitig_4|quiver	Sensor histidine kinase VncS CDS	204184	202865	1320	reverse
C68-unitig_4|quiver	Ribulose-phosphate 3-epimerase (EC 5.1.3.1) CDS	147358	146696	663	forward
C68-unitig_4|quiver	Replication-associated protein RepB CDS	83397	82540	858	reverse
C68-unitig_4|quiver	Pyruvate formate-lyase activating enzyme (EC 1.97.1.4) CDS	14729	13758	972	reverse
C68-unitig_4|quiver	putative replication protein repa CDS	94012	92972	1041	forward
C68-unitig_4|quiver	Putative phosphosugar-binding protein CDS	71487	70522	966	reverse
C68-unitig_4|quiver	putative cytoplasmic protein CDS	39472	38963	510	reverse
C68-unitig_4|quiver	PTS system, sucrose-specific IIB component (EC 2.7.1.69) / PTS system, sucrose-specific IIC component (EC 2.7.1.69) / PTS system, sucrose-specific IIA component (EC 2.7.1.69) CDS	157884	155938	1947	reverse
C68-unitig_4|quiver	PTS system, sucrose-specific IIB component (EC 2.7.1.69) / PTS system, sucrose-specific IIC component (EC 2.7.1.69) / PTS system, sucrose-specific IIA component (EC 2.7.1.69) CDS	187728	186343	1386	reverse
C68-unitig_4|quiver	PTS system, N-acetylglucosamine-specific IIA component (EC 2.7.1.69) / PTS system, N-acetylglucosamine-specific IIB component (EC 2.7.1.69) CDS	166996	165494	1503	forward
C68-unitig_4|quiver	PTS system, mannose-specific IID component CDS	72353	71541	813	reverse
C68-unitig_4|quiver	PTS system, mannose-specific IID component CDS	59621	58812	810	reverse
C68-unitig_4|quiver	PTS system, mannose-specific IIC component CDS	73140	72367	774	reverse
C68-unitig_4|quiver	PTS system, mannose-specific IIC component CDS	60367	59621	747	reverse
C68-unitig_4|quiver	PTS system, mannose-specific IIB component (EC 2.7.1.69) CDS	73624	73154	471	reverse
C68-unitig_4|quiver	PTS system, mannose-specific IIB component (EC 2.7.1.69) CDS	60852	60385	468	reverse
C68-unitig_4|quiver	PTS system, mannose-specific IIA component CDS	74037	73621	417	reverse
C68-unitig_4|quiver	PTS system, maltose and glucose-specific IIC component (EC 2.7.1.69) / PTS system, maltose and glucose-specific IIB component (EC 2.7.1.69) / PTS system, maltose and glucose-specific IIA component (EC 2.7.1.69) CDS	192741	192286	456	forward
C68-unitig_4|quiver	PTS system, glucose-specific IIC component (EC 2.7.1.69) / PTS system, glucose-specific IIB component (EC 2.7.1.69) / PTS system, glucose-specific IIA component (EC 2.7.1.69) CDS	167485	167009	477	forward
C68-unitig_4|quiver	PTS system, galactosamine-specific IIA component (EC 2.7.1.69) CDS	61052	60852	201	reverse
C68-unitig_4|quiver	PTS system, galactitol-specific IIC component (EC 2.7.1.69) CDS	145845	144517	1329	forward
C68-unitig_4|quiver	PTS system, galactitol-specific IIB component (EC 2.7.1.69) CDS	146163	145879	285	forward
C68-unitig_4|quiver	PTS system, galactitol-specific IIA component (EC 2.7.1.69) CDS	144503	144048	456	forward
C68-unitig_4|quiver	PTS system, cellobiose-specific IIC component (EC 2.7.1.69) CDS	176384	175134	1251	reverse
C68-unitig_4|quiver	PTS system, beta-glucoside-specific IIB component (EC 2.7.1.69) / PTS system, beta-glucoside-specific IIC component (EC 2.7.1.69) / PTS system, beta-glucoside-specific IIA component (EC 2.7.1.69) CDS	57181	55337	1845	reverse
C68-unitig_4|quiver	PTS system, beta-glucoside-specific IIB component (EC 2.7.1.69) / PTS system, beta-glucoside-specific IIC component (EC 2.7.1.69) / PTS system, beta-glucoside-specific IIA component (EC 2.7.1.69) CDS	51121	49691	1431	reverse
C68-unitig_4|quiver	Prophage LambdaSa2, site-specific recombinase, phage integrase family CDS	151791	151192	600	forward
C68-unitig_4|quiver	Predicted transcriptional regulator of N-Acetylglucosamine utilization, GntR family CDS	180338	179604	735	reverse
C68-unitig_4|quiver	predicted biotin regulatory protein BioR (GntR family) CDS	63237	62503	735	forward
C68-unitig_4|quiver	possible ATPase CDS	116828	114804	2025	forward
C68-unitig_4|quiver	Phage lysin( EC:3.2.1.17 ) CDS	118033	116828	1206	forward
C68-unitig_4|quiver	Phage integrase CDS	33692	33075	618	reverse
C68-unitig_4|quiver	Peptidase C60, sortase A and B CDS	97655	96966	690	forward
C68-unitig_4|quiver	Organic hydroperoxide resistance protein CDS	41962	41558	405	reverse
C68-unitig_4|quiver	NtrC family Transcriptional regulator, ATPase domain CDS	70406	67683	2724	reverse
C68-unitig_4|quiver	N-acetylmannosamine-6-phosphate 2-epimerase (EC 5.1.3.9) CDS	165480	164791	690	forward
C68-unitig_4|quiver	Multiple sugar ABC transporter, substrate-binding protein CDS	218193	216721	1473	reverse
C68-unitig_4|quiver	Multiple sugar ABC transporter, membrane-spanning permease protein MsmG CDS	1959	1048	912	reverse
C68-unitig_4|quiver	Multiple sugar ABC transporter, membrane-spanning permease protein MsmG CDS	219128	218217	912	reverse
C68-unitig_4|quiver	Multiple sugar ABC transporter, membrane-spanning permease protein MsmF CDS	2909	1971	939	reverse
C68-unitig_4|quiver	Multiple sugar ABC transporter, membrane-spanning permease protein MsmF CDS	220078	219140	939	reverse
C68-unitig_4|quiver	MSM (multiple sugar metabolism) operon regulatory protein CDS	190089	189235	855	forward
C68-unitig_4|quiver	MSM (multiple sugar metabolism) operon regulatory protein CDS	5418	4690	729	forward
C68-unitig_4|quiver	Mobile element protein CDS	20215	18668	1548	reverse
C68-unitig_4|quiver	Mobile element protein CDS	149644	148124	1521	reverse
C68-unitig_4|quiver	Mobile element protein CDS	81846	80419	1428	reverse
C68-unitig_4|quiver	Mobile element protein CDS	184326	182899	1428	forward
C68-unitig_4|quiver	Mobile element protein CDS	18581	17286	1296	forward
C68-unitig_4|quiver	Mobile element protein CDS	52719	51424	1296	forward
C68-unitig_4|quiver	Mobile element protein CDS	90038	88743	1296	forward
C68-unitig_4|quiver	Mobile element protein CDS	91478	90183	1296	forward
C68-unitig_4|quiver	Mobile element protein CDS	198942	197647	1296	reverse
C68-unitig_4|quiver	Mobile element protein CDS	125814	124564	1251	reverse
C68-unitig_4|quiver	Mobile element protein CDS	43708	42530	1179	forward
C68-unitig_4|quiver	Mobile element protein CDS	46377	45199	1179	reverse
C68-unitig_4|quiver	Mobile element protein CDS	141710	140532	1179	forward
C68-unitig_4|quiver	Mobile element protein CDS	202775	201597	1179	forward
C68-unitig_4|quiver	Mobile element protein CDS	155707	154535	1173	forward
C68-unitig_4|quiver	Mobile element protein CDS	32405	31257	1149	reverse
C68-unitig_4|quiver	Mobile element protein CDS	76702	75554	1149	reverse
C68-unitig_4|quiver	Mobile element protein CDS	186103	184955	1149	forward
C68-unitig_4|quiver	Mobile element protein CDS	200907	199759	1149	forward
C68-unitig_4|quiver	Mobile element protein CDS	30425	29466	960	forward
C68-unitig_4|quiver	Mobile element protein CDS	88629	87706	924	forward
C68-unitig_4|quiver	Mobile element protein CDS	35034	34126	909	forward
C68-unitig_4|quiver	Mobile element protein CDS	197065	196202	864	reverse
C68-unitig_4|quiver	Mobile element protein CDS	25894	25058	837	forward
C68-unitig_4|quiver	Mobile element protein CDS	28510	27674	837	forward
C68-unitig_4|quiver	Mobile element protein CDS	168819	167983	837	reverse
C68-unitig_4|quiver	Mobile element protein CDS	181945	181109	837	reverse
C68-unitig_4|quiver	Mobile element protein CDS	193888	193052	837	reverse
C68-unitig_4|quiver	Mobile element protein CDS	195811	195005	807	forward
C68-unitig_4|quiver	Mobile element protein CDS	161445	160642	804	reverse
C68-unitig_4|quiver	Mobile element protein CDS	17003	16266	738	forward
C68-unitig_4|quiver	Mobile element protein CDS	16076	15381	696	forward
C68-unitig_4|quiver	Mobile element protein CDS	58251	57571	681	forward
C68-unitig_4|quiver	Mobile element protein CDS	85142	84462	681	reverse
C68-unitig_4|quiver	Mobile element protein CDS	49609	48938	672	reverse
C68-unitig_4|quiver	Mobile element protein CDS	79519	78914	606	forward
C68-unitig_4|quiver	Mobile element protein CDS	162068	161487	582	reverse
C68-unitig_4|quiver	Mobile element protein CDS	195008	194472	537	forward
C68-unitig_4|quiver	Mobile element protein CDS	65289	64831	459	forward
C68-unitig_4|quiver	Mobile element protein CDS	152870	152484	387	reverse
C68-unitig_4|quiver	Mobile element protein CDS	80221	79862	360	reverse
C68-unitig_4|quiver	Mobile element protein CDS	28831	28511	321	forward
C68-unitig_4|quiver	Mobile element protein CDS	79862	79542	321	reverse
C68-unitig_4|quiver	Mobile element protein CDS	25022	24732	291	forward
C68-unitig_4|quiver	Mobile element protein CDS	27638	27348	291	forward
C68-unitig_4|quiver	Mobile element protein CDS	169145	168855	291	reverse
C68-unitig_4|quiver	Mobile element protein CDS	194214	193924	291	reverse
C68-unitig_4|quiver	Mobile element protein CDS	153135	152851	285	reverse
C68-unitig_4|quiver	Mobile element protein CDS	87585	87322	264	forward
C68-unitig_4|quiver	Mobile element protein CDS	150697	150470	228	forward
C68-unitig_4|quiver	Mobile element protein CDS	20669	20454	216	reverse
C68-unitig_4|quiver	Mobile element protein CDS	64764	64609	156	forward
C68-unitig_4|quiver	Methionine ABC transporter ATP-binding protein CDS	8329	7298	1032	reverse
C68-unitig_4|quiver	Methionine ABC transporter ATP-binding protein CDS	225498	224467	1032	reverse
C68-unitig_4|quiver	metal dependent hydrolase CDS	75204	74380	825	forward
C68-unitig_4|quiver	membrane protein, putative CDS	98823	97837	987	forward
C68-unitig_4|quiver	LtrC-like protein CDS	130126	128657	1470	forward
C68-unitig_4|quiver	Integrase/recombinase, core domain family CDS	48847	47888	960	reverse
C68-unitig_4|quiver	Integrase/recombinase, core domain family CDS	38100	37147	954	forward
C68-unitig_4|quiver	Integrase/recombinase, core domain family CDS	139776	138823	954	reverse
C68-unitig_4|quiver	Integrase/recombinase, core domain family CDS	175003	174050	954	reverse
C68-unitig_4|quiver	Integrase/recombinase, core domain family CDS	44362	43751	612	reverse
C68-unitig_4|quiver	Integrase CDS	173942	172857	1086	forward
C68-unitig_4|quiver	identified by match to protein family HMM PF02661 CDS	36061	35456	606	reverse
C68-unitig_4|quiver	hypothetical protein CDS	38863	38213	651	reverse
C68-unitig_4|quiver	hypothetical protein CDS	216669	216058	612	reverse
C68-unitig_4|quiver	hypothetical protein CDS	31017	30412	606	reverse
C68-unitig_4|quiver	hypothetical protein CDS	85972	85655	318	reverse
C68-unitig_4|quiver	hypothetical protein CDS	140160	139897	264	forward
C68-unitig_4|quiver	hypothetical protein CDS	103415	103155	261	forward
C68-unitig_4|quiver	hypothetical protein CDS	134767	134510	258	forward
C68-unitig_4|quiver	hypothetical protein CDS	42410	42162	249	reverse
C68-unitig_4|quiver	hypothetical protein CDS	743	522	222	reverse
C68-unitig_4|quiver	hypothetical protein CDS	20853	20659	195	reverse
C68-unitig_4|quiver	hypothetical protein CDS	182767	182594	174	forward
C68-unitig_4|quiver	hypothetical protein CDS	136533	136378	156	forward
C68-unitig_4|quiver	hypothetical protein CDS	132411	132262	150	forward
C68-unitig_4|quiver	hypothetical protein CDS	138177	138031	147	forward
C68-unitig_4|quiver	hypothetical protein CDS	86627	86487	141	reverse
C68-unitig_4|quiver	hypothetical protein CDS	226888	226760	129	forward
C68-unitig_4|quiver	hypothetical protein CDS	149865	149740	126	reverse
C68-unitig_4|quiver	hypothetical protein CDS	96270	96148	123	forward
C68-unitig_4|quiver	hypothetical protein CDS	135048	134926	123	reverse
C68-unitig_4|quiver	hypothetical protein CDS	87129	87010	120	forward
C68-unitig_4|quiver	hypothetical protein CDS	135838	135719	120	reverse
C68-unitig_4|quiver	hypothetical protein CDS	528	412	117	reverse
C68-unitig_4|quiver	hypothetical protein CDS	64348	64232	117	forward
C68-unitig_4|quiver	hypothetical protein CDS	172123	172007	117	forward
C68-unitig_4|quiver	hypothetical protein CDS	167953	167840	114	forward
C68-unitig_4|quiver	Hyaluronoglucosaminidase (EC 3.2.1.35) CDS	211009	209348	1662	reverse
C68-unitig_4|quiver	Histidinol-phosphatase (EC 3.1.3.15) CDS	12852	12067	786	forward
C68-unitig_4|quiver	HAD-superfamily hydrolase, subfamily IA, variant 3:HAD-superfamily hydrolase, subfamily IA, variant 1 CDS	67670	67038	633	reverse
C68-unitig_4|quiver	GMP synthase [glutamine-hydrolyzing] (EC 6.3.5.2) CDS	208016	206403	1614	forward
C68-unitig_4|quiver	Glycosyl hydrolase-related protein CDS	216028	214115	1914	reverse
C68-unitig_4|quiver	Galactosamine-6-phosphate isomerase (EC 5.3.1.-) CDS	179588	178419	1170	reverse
C68-unitig_4|quiver	Fructokinase (EC 2.7.1.4) CDS	154342	153470	873	reverse
C68-unitig_4|quiver	FIG01199621: hypothetical protein CDS	10799	9975	825	reverse
C68-unitig_4|quiver	FIG01199621: hypothetical protein CDS	227406	227146	261	reverse
C68-unitig_4|quiver	FIG00633628: hypothetical protein CDS	63919	63221	699	forward
C68-unitig_4|quiver	FIG00632940: hypothetical protein CDS	13268	12876	393	forward
C68-unitig_4|quiver	FIG00632917: hypothetical protein CDS	66139	65312	828	reverse
C68-unitig_4|quiver	FIG00632698: hypothetical protein CDS	163091	162927	165	forward
C68-unitig_4|quiver	FIG00632365: hypothetical protein CDS	82539	81991	549	reverse
C68-unitig_4|quiver	FIG00632123: hypothetical protein CDS	13680	13501	180	forward
C68-unitig_4|quiver	FIG00632039: hypothetical protein CDS	86227	85973	255	reverse
C68-unitig_4|quiver	FIG00632027: hypothetical protein CDS	133088	132492	597	forward
C68-unitig_4|quiver	FIG00631964: hypothetical protein CDS	83970	83683	288	reverse
C68-unitig_4|quiver	FIG00631411: hypothetical protein CDS	96839	96645	195	forward
C68-unitig_4|quiver	FIG00630921: hypothetical protein CDS	36962	36663	300	reverse
C68-unitig_4|quiver	FIG00630852: hypothetical protein CDS	118693	118049	645	forward
C68-unitig_4|quiver	FIG00630842: hypothetical protein CDS	47735	47013	723	reverse
C68-unitig_4|quiver	FIG00630674: hypothetical protein CDS	119667	119533	135	forward
C68-unitig_4|quiver	FIG00630538: hypothetical protein CDS	106552	106250	303	forward
C68-unitig_4|quiver	FIG00630388: hypothetical protein CDS	121697	121401	297	forward
C68-unitig_4|quiver	FIG00630343: hypothetical protein CDS	121169	120975	195	forward
C68-unitig_4|quiver	FIG00630256: hypothetical protein CDS	128596	126224	2373	forward
C68-unitig_4|quiver	FIG00630166: hypothetical protein CDS	136111	135905	207	forward
C68-unitig_4|quiver	FIG00630026: hypothetical protein CDS	137439	137260	180	forward
C68-unitig_4|quiver	FIG00629985: hypothetical protein CDS	150238	150056	183	reverse
C68-unitig_4|quiver	FIG00629842: hypothetical protein CDS	120856	119783	1074	forward
C68-unitig_4|quiver	FIG00629793: hypothetical protein CDS	146680	146165	516	forward
C68-unitig_4|quiver	FIG00629722: hypothetical protein CDS	103142	102387	756	forward
C68-unitig_4|quiver	FIG00629435: hypothetical protein CDS	122121	121699	423	forward
C68-unitig_4|quiver	FIG00629387: hypothetical protein CDS	106232	106032	201	forward
C68-unitig_4|quiver	FIG00628916: hypothetical protein CDS	124428	124234	195	forward
C68-unitig_4|quiver	FIG00628898: hypothetical protein CDS	96129	95947	183	forward
C68-unitig_4|quiver	FIG00628898: hypothetical protein CDS	95943	95788	156	forward
C68-unitig_4|quiver	FIG00628879: hypothetical protein CDS	114641	114048	594	forward
C68-unitig_4|quiver	FIG00628871: hypothetical protein CDS	113663	111291	2373	forward
C68-unitig_4|quiver	FIG00628828: hypothetical protein CDS	96535	96296	240	forward
C68-unitig_4|quiver	FIG00628791: hypothetical protein CDS	105502	103469	2034	forward
C68-unitig_4|quiver	FIG00628757: hypothetical protein CDS	84289	83960	330	reverse
C68-unitig_4|quiver	FIG00628756: hypothetical protein CDS	124088	123753	336	forward
C68-unitig_4|quiver	FIG00628745: hypothetical protein CDS	105993	105520	474	forward
C68-unitig_4|quiver	FIG00628730: hypothetical protein CDS	95169	94996	174	forward
C68-unitig_4|quiver	FIG00628472: hypothetical protein CDS	62286	61273	1014	reverse
C68-unitig_4|quiver	FIG00628452: hypothetical protein CDS	9166	8336	831	reverse
C68-unitig_4|quiver	FIG00628452: hypothetical protein CDS	226259	225777	483	reverse
C68-unitig_4|quiver	FIG00628452: hypothetical protein CDS	225738	225505	234	reverse
C68-unitig_4|quiver	FIG00628373: hypothetical protein CDS	41410	40367	1044	reverse
C68-unitig_4|quiver	FIG00628337: hypothetical protein CDS	134000	133101	900	forward
C68-unitig_4|quiver	FIG00628315: hypothetical protein CDS	101604	99628	1977	forward
C68-unitig_4|quiver	FIG00627809: hypothetical protein CDS	108685	106622	2064	forward
C68-unitig_4|quiver	FIG00627764: hypothetical protein CDS	123732	122140	1593	forward
C68-unitig_4|quiver	FIG00627673: hypothetical protein CDS	136815	136543	273	forward
C68-unitig_4|quiver	FIG00627341: hypothetical protein CDS	136362	136111	252	forward
C68-unitig_4|quiver	FIG00627269: hypothetical protein CDS	119510	118704	807	forward
C68-unitig_4|quiver	Ferric iron ABC transporter, iron-binding protein CDS	11889	10789	1101	reverse
C68-unitig_4|quiver	DUF1706 domain-containing protein CDS	170781	170263	519	forward
C68-unitig_4|quiver	DNA-binding response regulator, AraC family CDS	222587	221859	729	forward
C68-unitig_4|quiver	DNA topoisomerase III (EC 5.99.1.2) CDS	132146	130137	2010	forward
C68-unitig_4|quiver	DNA topoisomerase III (EC 5.99.1.2) CDS	132246	132115	132	forward
C68-unitig_4|quiver	conjugation protein, TraG/TraD family, (pXO2-16) CDS	111294	108685	2610	forward
C68-unitig_4|quiver	Binding-protein-dependent transport systems inner membrane component CDS	9969	9163	807	reverse
C68-unitig_4|quiver	Binding-protein-dependent transport systems inner membrane component CDS	226766	226332	435	reverse
C68-unitig_4|quiver	Beta-glucoside bgl operon antiterminator, BglG family CDS	53778	52936	843	reverse
C68-unitig_4|quiver	Beta-galactosidase (EC 3.2.1.23) CDS	213987	211006	2982	reverse
C68-unitig_4|quiver	Alpha-galactosidase (EC 3.2.1.22) CDS	192284	190164	2121	forward
C68-unitig_4|quiver	Activator of the mannose operon (transcriptional antiterminator), BglG family CDS	144045	142099	1947	forward
C68-unitig_4|quiver	ABC transporter, ATP-binding protein Vex2 CDS	23195	22539	657	reverse
C68-unitig_4|quiver	ABC transporter membrane-spanning permease, Pep export, Vex3 CDS	22539	21163	1377	reverse
C68-unitig_4|quiver	ABC transporter membrane-spanning permease, Pep export, Vex3 CDS	24482	23205	1278	reverse
C68-unitig_4|quiver	6-phospho-beta-glucosidase (EC 3.2.1.86) CDS	55281	53815	1467	reverse
C68-unitig_4|quiver	6-phospho-3-hexuloisomerase CDS	147937	147365	573	forward
C68-unitig_4|quiver	4-hydroxy-tetrahydrodipicolinate synthase (EC 4.3.3.7) CDS	209308	208376	933	reverse
C68-unitig_4|quiver	4-hydroxy-tetrahydrodipicolinate synthase (EC 4.3.3.7) CDS	177329	176403	927	reverse
C68-unitig_4|quiver	IS1476	222884	224383	1500	reverse
C68-unitig_4|quiver	IS1476	204983	206482	1500	forward
C68-unitig_4|quiver	ISEfa1	201499	202814	1316	forward
C68-unitig_4|quiver	ISEfa4	200494	201067	574	forward
C68-unitig_4|quiver	ISEfa4	199176	200472	1297	forward
C68-unitig_4|quiver	ISEfa5	197565	199078	1514	reverse
C68-unitig_4|quiver	ISEnfa3	194419	195834	1416	forward
C68-unitig_4|quiver	ISEfa4	184372	186263	1892	forward
C68-unitig_4|quiver	ISEfa12	182809	184325	1517	forward
C68-unitig_4|quiver	ISEfa10, transposase	160566	162125	1560	reverse
C68-unitig_4|quiver	IS256	154434	155757	1324	forward
C68-unitig_4|quiver	ISEfa1	140471	141762	1292	forward
C68-unitig_4|quiver	ISEmf11	91487	91560	74	forward
C68-unitig_4|quiver	ISFa5	88607	91560	2954	forward
C68-unitig_4|quiver	ISEfa11	88607	90197	1591	forward
C68-unitig_4|quiver	ISFa12	80420	81936	1517	reverse
C68-unitig_4|quiver	ISEfa4	75394	77285	1892	reverse
C68-unitig_4|quiver	IS6770	47879	48939	1061	reverse
C68-unitig_4|quiver	ISEfa1	45147	46484	1338	reverse
C68-unitig_4|quiver	IS6770	43761	44458	698	reverse
C68-unitig_4|quiver	ISEmf1	34015	35054	1040	forward
C68-unitig_4|quiver	ISEfa4	31097	32988	1892	reverse
C68-unitig_4|quiver	is1	28792	28883	92	forward
C68-unitig_4|quiver	ISEfa8	27274	28618	1345	forward
C68-unitig_4|quiver	ISEfa8	24658	26002	1345	forward
C68-unitig_4|quiver	ISFa5	17150	18663	1514	forward
C68-unitig_4|quiver	ISFa7	15290	16743	1454	forward
C68-unitig_4|quiver	IS1476	5715	7214	1500	reverse

## Sheet: B) C68 pRIH77
Putaative C68 second plasmid genes
Sequence Name	Name	Maximum	Minimum	Length	Direction
C68-unitig_7|quiver	Transcriptional regulator, XRE family CDS	12846	12385	462	reverse
C68-unitig_7|quiver	Replication protein Rep CDS	671	36	636	forward
C68-unitig_7|quiver	Replication protein Rep CDS	11320	10685	636	forward
C68-unitig_7|quiver	Mobilization protein CDS	8802	7888	915	forward
C68-unitig_7|quiver	mobilization protein CDS	7906	7526	381	forward
C68-unitig_7|quiver	Mobile element protein CDS	5972	4800	1173	reverse
C68-unitig_7|quiver	hypothetical protein CDS	9731	9042	690	forward
C68-unitig_7|quiver	hypothetical protein CDS	2197	1736	462	reverse
C68-unitig_7|quiver	hypothetical protein CDS	1424	1254	171	forward
C68-unitig_7|quiver	hypothetical protein CDS	12073	11903	171	forward
C68-unitig_7|quiver	hypothetical protein CDS	7084	6947	138	forward
C68-unitig_7|quiver	hypothetical protein CDS	7205	7089	117	forward
C68-unitig_7|quiver	conserved hypothetical protein CDS	1238	699	540	forward
C68-unitig_7|quiver	conserved hypothetical protein CDS	11887	11348	540	forward
C68-unitig_7|quiver	Bacteriocin, lactococcin 972 CDS	2704	2330	375	forward
C68-unitig_7|quiver	Bacteriocin, lactococcin 972 CDS	13353	12979	375	forward
C68-unitig_7|quiver	bacteriocin immunity protein CDS	4773	2758	2016	forward
C68-unitig_7|quiver	ABC transporter, ATP-binding protein Vex2 CDS	6833	6213	621	forward

## Sheet: C) pLRM23 coverage
Read coverage C68 pLRM23 contig (227, 416 bp)
Name	Pairwise identity %
C68	99.8
TC-A	99.8
TC-B	99.7
TC-C	40.9
TC-D	40.9
TC-E	41.1
TC-F	40.1
TC-G	85.3
TC-H	78.9
TC-I	39.9
TC-J	39.7
TC-K	40.2
TC-L	40
TC-M	40.2
TC-N	40.4
D344RRF	40.8
Read coverage C68 pRIH77 contig (15027)
Name	Pairwise identity %
C68	100
TC-A	99.99
TC-B	100
TC-C	100
TC-D	99.99
TC-E	99.99
TC-F	45.8
TC-G	99.98
TC-H	99.99
TC-I	99.99
TC-J	28.5
TC-K	28.4
TC-L	27.8
TC-M	27.3
TC-N	28.2
D344RRF	33.5
